# Supplementary material for: Processing of Distillery Stillage to Recover Phenolic Compounds with Ultrasound-Assisted and Microwave-Assisted Extractions
Source: Int J Environ Res Public Health. 2022 Feb 25;19(5):2709. doi: 10.3390/ijerph19052709 (PMC8910419; doi:10.3390/ijerph19052709)
Supplement: Supplementary file 1 [file ijerph-19-02709-s001.zip]

Archive with 1 entries (1 files):
- ijerph-1593984-supplementary.pdf
